# Supplementary material for: The Mechanism of Wear Reduction in the Ni-CaF2 Composite Material: Raman and Confocal Microscopy Insights
Source: Materials (Basel). 2022 Aug 10;15(16):5501. doi: 10.3390/ma15165501 (PMC9413760; doi:10.3390/ma15165501)
Supplement: Supplementary file 1 [file materials-15-05501-s001.zip]

Archive with 1 entries (1 files):
- materials-1804218-supplementary.pdf
